# Supplementary material for: Micronutrients and Major Depression: A Mendelian Randomisation Study
Source: Nutrients. 2024 Oct 29;16(21):3690. doi: 10.3390/nu16213690 (PMC11547740; doi:10.3390/nu16213690)
Supplement: Supplementary file 1 [file nutrients-16-03690-s001.zip]

Archive with 1 entries (1 files):
- nutrients-3207650-supplementary.pdf
